# Supplementary material for: Adaptations of Alteromonas sp. 76-1 to Polysaccharide Degradation: A CAZyme Plasmid for Ulvan Degradation and Two Alginolytic Systems
Source: Front Microbiol. 2019 Mar 18;10:504. doi: 10.3389/fmicb.2019.00504 (PMC6431674; doi:10.3389/fmicb.2019.00504)
Supplement: TABLE S1 — List of Alteromonas genomes analyzed, including gene and CAZyme count. [file Table_1.XLSX]

## Sheet: Table S1_Comparison strains
Strain	IMG/NCBI ID	Origin	CDS	CAZymes	% CAZymes
Alteromonas sp. 76-1	2784132050	Patagonian Shelf	4100	96	2.4
A. naphthalenivorans SN2T	2504136012	Tidal flat (Yellow Sea)	4371	69	1.57
A. stellipolaris LMG21856	2684623042	Antarctic Sea	3945	83	2.1
A. stellipolaris LMG21861T	2687453500	Antarctic Sea	3923	85	2.16671
A. stellipolaris PQQ-42	2684623167	Fish hatchery (Spain)	4047	84	2.09
A. stellipolaris PQQ-44	2687453219	Fish hatchery (Spain)	4050	85	2.07
A. addita R10SW13T	2687453643	Sea of Japan	3961	86	2.17
A. australica H17T	2585427644	Tasman Sea	3445	73	2.11
A. australica DE170	2639762924	Adriatic Sea	4250	80	1.88
Alteromonas sp. Mac1	2687453355	Mediterranean Sea	3954	90	2.29
Alteromonas sp. Mac2	2687453434	Mediterranean Sea	3914	90	2.27
Alteromonas sp. LOR	NZ_JQFW00000000	Brittany coast	3743	89	2.37
Alteromonas sp. LTR	NZ_JQHG00000000	Brittany coast	3744	89	2.37
Alteromonas sp. RW2A1	2721755521	Baltic Sea	3589	56	1.56
A. macleodii ATCC27126T	2554235747	Hawaii	3872	81	2.09
A. macleodii 83-1	2716884210	East Atlantic	4126	91	2.2
A. macleodii AD45	2521172706	Balearic Sea	3966	76	1.91
A. macleodii BS11	2521172684	Black Sea	3772	77	2.04
A. macleodii D7	2684623206	Andaman Sea	4028	56	1.39
A. macleodii EC673	2521172683	English Channel	3888	75	1.92
A. macleodii HOT1A3	2687453488	Hawaii	4149	71	1.71
A. macleodii Te101	CP018321	Trichodesmium culture/US East Coast	4159	78	1.87
A. macleodii Mex14	2718217925	Gulf of Mexico	3890	65	1.67
A. mediterranea AltDET	642555105	Adriatic Sea	4072	64	1.57
A. mediterranea AltDE1	2521172685	Adriatic Sea	4321	66	1.52
A. mediterranea AR43	2721755611	Mediterranean Sea	3670	75	2.04
A. mediterranea CP48	2718218105	Mediterranean Sea	4210	79	1.87
A. mediterranea CP49	2721755798	Mediterranean Sea	4274	79	1.84
A. mediterranea RG65	2721755799	Mediterranean Sea	4000	81	2.02
A. mediterranea MED64	2545824627	Aegean Sea	3815	61	1.59
A. mediterranea U4	2561511203	Ionian Sea	4084	65	1.59
A. mediterranea U7	2554235399	Ionian Sea	3856	64	1.65
A. mediterranea U8	2554235400	Ionian Sea	3795	64	1.68
A. mediterranea U10	2687453526	Ionian Sea	4323	68	1.57
A. mediterranea UM4b	2554235401	Ionian Sea	3868	65	1.68
A. mediterranea UM7	2561511204	Ionian Sea	4330	66	1.52
A. mediterranea UM8	2687453642	Ionian Sea	4301	68	1.58
