# Supplementary material for: Adaptations of Alteromonas sp. 76-1 to Polysaccharide Degradation: A CAZyme Plasmid for Ulvan Degradation and Two Alginolytic Systems
Source: Front Microbiol. 2019 Mar 18;10:504. doi: 10.3389/fmicb.2019.00504 (PMC6431674; doi:10.3389/fmicb.2019.00504)
Supplement: TABLE S3 — Detection of transcripts homologous to alginate lyases PL7_AS1 (alt76_01684) and PL6_AS2 (alt76_03417) from Alteromonas sp. 76-1 in marine metatranscriptomes. Red label: co-detection of both transcripts in the same metatranscriptome. The picture insert illustrates origin of 76-1 and co-detection of alginate lyases in metatranscriptomes from nearby locations. [file Table_3.XLSX]

## Sheet: Table S3_PLs vs metatranscripts
Query: AS1_PL7	(alt76_01684)
Hit - IMG Gene ID	IMG Genome ID	Description	E-value	Identity (%)
Ga0005500_10331221	3300005572	Deep Atlantic Ocean - MP0139	9e-134	58
Ga0005503_11584751	3300006693	Deep Atlantic Ocean - MP0437	2e-124	58
Ga0005503_10717481	3300006693	Deep Atlantic Ocean - MP0437	4e-38	78
Ga0005502_11140401	3300006716	Deep Atlantic Ocean - MP0441B	5e-31	70
Ga0005519_11090111	3300006701	Deep Atlantic Ocean - MP2916	5e-37	76
Ga0005509_10600721	3300005579	Deep Indian Ocean - MP1372	4e-21	59
Ga0102787_10241811	3300008187	Southern Atlantic ocean - KN S15 Bottom_A	1e-77	61
Ga0138382_11449601	3300011314	Southern Atlantic ocean - KN S15 Bottom_A	4e-76	61
Query: AS2_PL6	(alt76_03417)
Hit - IMG Gene ID	IMG Genome ID	Description	E-value	Identity (%)
Ga0008451J51688_1092941	3300003554	Ammonia-oxidizing Monterey Bay - CAN11_04_M0_20	4e-24	38
Ga0008455J51687_10116531	3300003566	Ammonia-oxidizing Monterey Bay - CAN11_07_M0_10	7e-32	40
Ga0005500_11560261	3300005572	Deep Atlantic Ocean - MP0139	5e-77	30
Ga0005503_10486491	3300006693	Deep Atlantic Ocean - MP0437	2e-43	73
Ga0005502_11653981	3300006716	Deep Atlantic Ocean - MP0441B	1e-29	76
Ga0005502_12598261	3300006716	Deep Atlantic Ocean - MP0441B	6e-23	41
Ga0005512_10909371	3300006713	Deep Pacific Ocean - MP1786	6e-30	72
Ga0005275J37221_1044301	3300002683	Oxygen minimum zones in the Saanich Inlet - MetaT SI075_165m	1e-26	37
Ga0138382_11474561	3300011314	Southern Atlantic ocean - KN S15 Bottom_A	2e-22	44

## Sheet: searched metatranscriptomes
IMG ID	Size	Gene Count	Study Name	Genome Name / Sample Name
3300011314	92198004	204605	Marine microbial communities from the Southern Atlantic ocean transect to study dissolved organic matter and carbon cycling	Marine microbial communities from the Southern Atlantic ocean - KN S15 Bottom_A metaT
3300007596	64515886	216098	Marine microbial communities from the Southern Atlantic ocean transect to study dissolved organic matter and carbon cycling	Marine microbial communities from the Southern Atlantic ocean - KN S19 DCM_B metaT
3300009719	7033440	14308	Microbial and viral regulation of community carbon cycling across diverse low-oxygen zones	Marine microbial and viral communities from Louisana Shelf, Gulf of Mexico - GoM_2015_C6C_260_2m
3300009725	20817547	42210	Microbial and viral regulation of community carbon cycling across diverse low-oxygen zones	Marine microbial and viral communities from Louisana Shelf, Gulf of Mexico - GoM_2015_C6C_229_18m
3300003731	4921626	9674	Marine archaeal communities from Monterey Bay, CA, that are ammonia-oxidizing	Ammonia-oxidizing marine microbial communities from Monterey Bay, California, USA - Metatranscriptome C0912_C49A8_80
3300008178	96390449	204763	Marine microbial communities from the Southern Atlantic ocean transect to study dissolved organic matter and carbon cycling	Marine microbial communities from the Southern Atlantic ocean - KN S17 DCM_A metaT
3300011294	45766441	110617	Marine microbial communities from the Southern Atlantic ocean transect to study dissolved organic matter and carbon cycling	Marine microbial communities from the Southern Atlantic ocean - KN S19 250_A metaT
3300006721	150509489	433864	Marine microbial communities from the Southern Atlantic ocean transect to study dissolved organic matter and carbon cycling	Marine microbial communities from the Southern Atlantic ocean transect to study dissolved organic matter and carbon cycling - KN S7 250_B metaT
3300007610	129798274	414174	Marine microbial communities from the Southern Atlantic ocean transect to study dissolved organic matter and carbon cycling	Marine microbial communities from the Southern Atlantic ocean - KN S15 Surf_A metaT
3300009722	9088110	19852	Microbial and viral regulation of community carbon cycling across diverse low-oxygen zones	Marine microbial and viral communities from Louisana Shelf, Gulf of Mexico - GoM_2015_C6C_241_18m
3300011304	64617268	152692	Marine microbial communities from the Southern Atlantic ocean transect to study dissolved organic matter and carbon cycling	Marine microbial communities from the Southern Atlantic ocean - KN S17 AAIW_A metaT
3300007330	260259746	735864	Marine microbial communities from the Southern Atlantic ocean transect to study dissolved organic matter and carbon cycling	Marine microbial communities from the Southern Atlantic ocean transect to study dissolved organic matter and carbon cycling - KN S7 250_A metaT
3300011291	43115002	102948	Marine microbial communities from the Southern Atlantic ocean transect to study dissolved organic matter and carbon cycling	Marine microbial communities from the Southern Atlantic ocean - KN S19 250_B metaT
3300008180	57222608	115439	Marine microbial communities from the Southern Atlantic ocean transect to study dissolved organic matter and carbon cycling	Marine microbial communities from the Southern Atlantic ocean transect to study dissolved organic matter and carbon cycling - KN S21 DCM_B metaT
3300002683	25318470	60629	Marine microbial communities from expanding oxygen minimum zones in the northeastern subarctic Pacific Ocean	Marine microbial communities from expanding oxygen minimum zones in the Saanich Inlet - MetaT SI075_165m_B
3300007215	98130579	281585	Marine microbial communities from the Southern Atlantic ocean transect to study dissolved organic matter and carbon cycling	Marine microbial communities from the Southern Atlantic ocean transect to study dissolved organic matter and carbon cycling - KN S12 DCM_B metaT
3300009739	71711588	137391	Microbial and viral regulation of community carbon cycling across diverse low-oxygen zones	Marine microbial and viral communities from Louisana Shelf, Gulf of Mexico - GoM_2015_C6C_194_18m
3300011313	82362164	189552	Marine microbial communities from the Southern Atlantic ocean transect to study dissolved organic matter and carbon cycling	Marine microbial communities from the Southern Atlantic ocean - KN S17 Bottom_A metaT
3300008163	7950435	15769	Deep ocean microbial communities from the Global Malaspina Expedition	Marine microbial communities from the Deep Pacific Ocean - MP1492
3300008248	21834799	43866	Marine microbial communities from the Southern Atlantic ocean transect to study dissolved organic matter and carbon cycling	Marine microbial communities from the Southern Atlantic ocean transect to study dissolved organic matter and carbon cycling - KN S23 NT38 metaT
3300006683	33543253	110552	Deep ocean microbial communities from the Global Malaspina Expedition	Marine microbial communities from the Deep Indian Ocean - MP1090
3300004974	132177188	367807	Marine microbial communities from expanding oxygen minimum zones in the northeastern subarctic Pacific Ocean	Marine microbial communities from expanding oxygen minimum zones in the Saanich Inlet - SI047_200m_RNA
3300009717	3566028	7039	Microbial and viral regulation of community carbon cycling across diverse low-oxygen zones	Marine microbial and viral communities from Louisana Shelf, Gulf of Mexico - GoM_2015_C6C_236_2m
3300003695	14132859	35274	Marine microbial communities from expanding oxygen minimum zones in the northeastern subarctic Pacific Ocean	Marine microbial communities from expanding oxygen minimum zones in the Saanich Inlet - MetaT SI075_150m_A
3300002687	31187935	75280	Marine microbial communities from expanding oxygen minimum zones in the northeastern subarctic Pacific Ocean	Marine microbial communities from expanding oxygen minimum zones in the Saanich Inlet - MetaT SI075_200m_A
3300006700	71513944	224836	Deep ocean microbial communities from the Global Malaspina Expedition	Marine microbial communities from the Deep Pacific Ocean - MP1893
3300008172	11961136	24451	Marine microbial communities from the Southern Atlantic ocean transect to study dissolved organic matter and carbon cycling	Marine microbial communities from the Southern Atlantic ocean - KN S14 170_A metaT
3300003716	13397653	27953	Marine microbial communities from expanding oxygen minimum zones in the northeastern subarctic Pacific Ocean	Marine microbial communities from expanding oxygen minimum zones in the Saanich Inlet - ESP_161SG_22_RNA
3300008168	34552010	73541	Marine microbial communities from the Southern Atlantic ocean transect to study dissolved organic matter and carbon cycling	Marine microbial communities from the Southern Atlantic ocean - KN S15 250m_A metaT
3300002881	40934908	81731	Marine microbial communities from expanding oxygen minimum zones in the northeastern subarctic Pacific Ocean	Marine microbial communities from expanding oxygen minimum zones in the Saanich Inlet - MetaT SI073_165m_A
3300003681	58204606	146930	Marine archaeal communities from Monterey Bay, CA, that are ammonia-oxidizing	Ammonia-oxidizing marine microbial communities from Monterey Bay, California, USA - Metatranscriptome CAN11_48_BLW_10
3300009757	132476301	243116	Microbial and viral regulation of community carbon cycling across diverse low-oxygen zones	Marine microbial and viral communities from Louisana Shelf, Gulf of Mexico - GoM_2015_C6C_205_2m
3300003301	45135099	106326	Marine microbial communities from expanding oxygen minimum zones in the northeastern subarctic Pacific Ocean	Marine microbial communities from expanding oxygen minimum zones in the Saanich Inlet - MetaT SI073_10m
3300004639	102233838	281844	Marine microbial communities from expanding oxygen minimum zones in the northeastern subarctic Pacific Ocean	Marine microbial communities from expanding oxygen minimum zones in the Saanich Inlet - SI048_120m_RNA
3300002646	3178696	8734	Marine microbial communities from expanding oxygen minimum zones in the northeastern subarctic Pacific Ocean	Marine microbial communities from expanding oxygen minimum zones in the Saanich Inlet - MetaT SI075_10m
3300008199	99972722	199080	Marine microbial communities from the Southern Atlantic ocean transect to study dissolved organic matter and carbon cycling	Marine microbial communities from the Southern Atlantic ocean transect to study dissolved organic matter and carbon cycling - KN S12 Bottom_A metaT
3300004968	107841434	275901	Marine microbial communities from expanding oxygen minimum zones in the northeastern subarctic Pacific Ocean	Marine microbial communities from expanding oxygen minimum zones in the Saanich Inlet - SI054_150m_RNA
3300003701	58024383	130764	Marine microbial communities from expanding oxygen minimum zones in the northeastern subarctic Pacific Ocean	Marine microbial communities from expanding oxygen minimum zones in the Saanich Inlet - MetaT SI072_150m_A
3300003610	17021657	41015	Marine microbial communities from expanding oxygen minimum zones in the northeastern subarctic Pacific Ocean	Marine microbial communities from expanding oxygen minimum zones in the Saanich Inlet - MetaT SI075_120m_B
3300002884	40661281	100415	Marine microbial communities from expanding oxygen minimum zones in the northeastern subarctic Pacific Ocean	Marine microbial communities from expanding oxygen minimum zones in the Saanich Inlet - MetaT SI074_100m_A
3300008176	55845480	108145	Marine microbial communities from the Southern Atlantic ocean transect to study dissolved organic matter and carbon cycling	Marine microbial communities from the Southern Atlantic ocean - KN S18 NT29 metaT
3300004641	108229609	293705	Marine microbial communities from expanding oxygen minimum zones in the northeastern subarctic Pacific Ocean	Marine microbial communities from expanding oxygen minimum zones in the Saanich Inlet - SI048_200m_RNA
3300011326	125639999	294619	Marine microbial communities from the Southern Atlantic ocean transect to study dissolved organic matter and carbon cycling	Marine microbial communities from the Southern Atlantic ocean transect to study dissolved organic matter and carbon cycling - KN S21 Surf_B metaT
3300011322	117220984	268717	Marine microbial communities from the Southern Atlantic ocean transect to study dissolved organic matter and carbon cycling	Marine microbial communities from the Southern Atlantic ocean transect to study dissolved organic matter and carbon cycling - KN S12 250_B metaT
3300002876	25140937	64410	Marine microbial communities from expanding oxygen minimum zones in the northeastern subarctic Pacific Ocean	Marine microbial communities from expanding oxygen minimum zones in the Saanich Inlet - MetaT SI073_120m_B
3300012370	93078101	187766	Microbial and viral regulation of community carbon cycling across diverse low-oxygen zones	Marine microbial and viral communities from Louisana Shelf, Gulf of Mexico - GoM_2015_C6C_209_2m
3300006716	127700093	341949	Deep ocean microbial communities from the Global Malaspina Expedition	Marine microbial communities from the Deep Atlantic Ocean - MP0441B
3300011292	44700935	105909	Marine microbial communities from the Southern Atlantic ocean transect to study dissolved organic matter and carbon cycling	Marine microbial communities from the Southern Atlantic ocean - KN S15 250m_A metaT
3300008186	13779919	27590	Marine microbial communities from the Southern Atlantic ocean transect to study dissolved organic matter and carbon cycling	Marine microbial communities from the Southern Atlantic ocean transect to study dissolved organic matter and carbon cycling - KN S23 NT37 metaT
3300003554	24320946	62440	Marine archaeal communities from Monterey Bay, CA, that are ammonia-oxidizing	Ammonia-oxidizing marine microbial communities from Monterey Bay, California, USA - Metatranscriptome CAN11_04_M0_20
3300008196	92105051	181441	Marine microbial communities from the Southern Atlantic ocean transect to study dissolved organic matter and carbon cycling	Marine microbial communities from the Southern Atlantic ocean transect to study dissolved organic matter and carbon cycling - KN S9 250_A metaT
3300002776	78795995	168857	Marine microbial communities from expanding oxygen minimum zones in the northeastern subarctic Pacific Ocean	Marine microbial communities from expanding oxygen minimum zones in the Saanich Inlet - MetaT SI072_150m_B
3300007342	154884649	432217	Marine microbial communities from the Southern Atlantic ocean transect to study dissolved organic matter and carbon cycling	Marine microbial communities from the Southern Atlantic ocean transect to study dissolved organic matter and carbon cycling - KN S2 Surf_A metaT
3300011301	65168784	150412	Marine microbial communities from the Southern Atlantic ocean transect to study dissolved organic matter and carbon cycling	Marine microbial communities from the Southern Atlantic ocean transect to study dissolved organic matter and carbon cycling - KN S12 O2min_A metaT
3300011295	46237454	111241	Marine microbial communities from the Southern Atlantic ocean transect to study dissolved organic matter and carbon cycling	Marine microbial communities from the Southern Atlantic ocean - KN S17 O2min_A metaT
3300008236	28133689	62432	Marine microbial communities from the Southern Atlantic ocean transect to study dissolved organic matter and carbon cycling	Marine microbial communities from the Southern Atlantic ocean - KN S19 O2min_A metaT
3300009732	60842409	113234	Microbial and viral regulation of community carbon cycling across diverse low-oxygen zones	Marine microbial and viral communities from Louisana Shelf, Gulf of Mexico - GoM_2015_C6C_232_2m
3300007337	157623797	423997	Marine microbial communities from the Southern Atlantic ocean transect to study dissolved organic matter and carbon cycling	Marine microbial communities from the Southern Atlantic ocean transect to study dissolved organic matter and carbon cycling - KN S7 Surf_B metaT
3300003679	21698488	48521	Marine microbial communities from expanding oxygen minimum zones in the northeastern subarctic Pacific Ocean	Marine microbial communities from expanding oxygen minimum zones in the Saanich Inlet - MetaT SI075_135m_A
3300007615	147792302	468024	Marine microbial communities from the Southern Atlantic ocean transect to study dissolved organic matter and carbon cycling	Marine microbial communities from the Southern Atlantic ocean - KN S14 DCM2_A metaT
3300008241	51277320	108119	Marine microbial communities from the Southern Atlantic ocean transect to study dissolved organic matter and carbon cycling	Marine microbial communities from the Southern Atlantic ocean transect to study dissolved organic matter and carbon cycling - KN S23 Surf_B metaT
3300002885	48975819	122497	Marine microbial communities from expanding oxygen minimum zones in the northeastern subarctic Pacific Ocean	Marine microbial communities from expanding oxygen minimum zones in the Saanich Inlet - MetaT SI075_100m_B
3300011276	14009968	31144	Deep ocean microbial communities from the Global Malaspina Expedition	Marine microbial communities from the Deep Pacific Ocean - MP1423
3300003612	24764652	53094	Marine microbial communities from expanding oxygen minimum zones in the northeastern subarctic Pacific Ocean	Marine microbial communities from expanding oxygen minimum zones in the Saanich Inlet - MetaT SI073_165m_B
3300008171	51492370	110712	Marine microbial communities from the Southern Atlantic ocean transect to study dissolved organic matter and carbon cycling	Marine microbial communities from the Southern Atlantic ocean - KN S17 AAIW_A metaT
3300002686	27130044	69866	Marine microbial communities from expanding oxygen minimum zones in the northeastern subarctic Pacific Ocean	Marine microbial communities from expanding oxygen minimum zones in the Saanich Inlet - MetaT SI072_135m_B
3300006701	78878714	226924	Deep ocean microbial communities from the Global Malaspina Expedition	Marine microbial communities from the Deep Atlantic Ocean - MP2916
3300009738	75729577	135855	Microbial and viral regulation of community carbon cycling across diverse low-oxygen zones	Marine microbial and viral communities from Louisana Shelf, Gulf of Mexico - GoM_2015_C6C_244_2m
3300003721	26725207	51065	Marine microbial communities from expanding oxygen minimum zones in the northeastern subarctic Pacific Ocean	Marine microbial communities from expanding oxygen minimum zones in the Saanich Inlet - ESP_105LU_22_RNA
3300008188	43176272	103907	Marine microbial communities from the Southern Atlantic ocean transect to study dissolved organic matter and carbon cycling	Marine microbial communities from the Southern Atlantic ocean transect to study dissolved organic matter and carbon cycling - KN I3 S16 L6_A metaT
3300008181	131950456	296122	Marine microbial communities from the Southern Atlantic ocean transect to study dissolved organic matter and carbon cycling	Marine microbial communities from the Southern Atlantic ocean - KN S17 Surf_B metaT
3300003609	11223085	27334	Marine microbial communities from expanding oxygen minimum zones in the northeastern subarctic Pacific Ocean	Marine microbial communities from expanding oxygen minimum zones in the Saanich Inlet - MetaT SI075_120m_A
3300002871	11219345	24930	Marine microbial communities from expanding oxygen minimum zones in the northeastern subarctic Pacific Ocean	Marine microbial communities from expanding oxygen minimum zones in the Saanich Inlet - MetaT SI075_135m_B
3300003555	26692968	67221	Marine archaeal communities from Monterey Bay, CA, that are ammonia-oxidizing	Ammonia-oxidizing marine microbial communities from Monterey Bay, California, USA - Metatranscriptome CAN11_17_M020
3300006367	109685365	318372	Marine microbial communities from the Southern Atlantic ocean transect to study dissolved organic matter and carbon cycling	Marine microbial communities from the Southern Atlantic ocean transect to study dissolved organic matter and carbon cycling - KN S5 DCM_A metaT
3300003732	8016886	19493	Marine archaeal communities from Monterey Bay, CA, that are ammonia-oxidizing	Ammonia-oxidizing marine microbial communities from Monterey Bay, California, USA - Metatranscriptome C0912_C43A7_80
3300007325	142853414	421089	Marine microbial communities from the Southern Atlantic ocean transect to study dissolved organic matter and carbon cycling	Marine microbial communities from the Southern Atlantic ocean transect to study dissolved organic matter and carbon cycling - KN S9 Surf_B metaT
3300002688	28948939	76966	Marine microbial communities from expanding oxygen minimum zones in the northeastern subarctic Pacific Ocean	Marine microbial communities from expanding oxygen minimum zones in the Saanich Inlet - MetaT SI072_100m_A
3300006385	157366985	480136	Marine microbial communities from the Southern Atlantic ocean transect to study dissolved organic matter and carbon cycling	Marine microbial communities from the Southern Atlantic ocean transect to study dissolved organic matter and carbon cycling - KN S5 Surf_B metaT
3300011327	129884830	297957	Marine microbial communities from the Southern Atlantic ocean transect to study dissolved organic matter and carbon cycling	Marine microbial communities from the Southern Atlantic ocean - KN S19 NADW_A metaT
3300011289	36621494	89306	Marine microbial communities from the Southern Atlantic ocean transect to study dissolved organic matter and carbon cycling	Marine microbial communities from the Southern Atlantic ocean - KN S19 O2min_A metaT
3300011307	70080905	154211	Marine microbial communities from the Southern Atlantic ocean transect to study dissolved organic matter and carbon cycling	Marine microbial communities from the Southern Atlantic ocean transect to study dissolved organic matter and carbon cycling - KN S21 DCM_A metaT
3300006361	13486745	41946	Marine microbial communities from the Southern Atlantic ocean transect to study dissolved organic matter and carbon cycling	Marine microbial communities from the Southern Atlantic ocean transect to study dissolved organic matter and carbon cycling - KN S5 AAIW_A metaT
3300011324	122459842	289646	Marine microbial communities from the Southern Atlantic ocean transect to study dissolved organic matter and carbon cycling	Marine microbial communities from the Southern Atlantic ocean - KN S17 DCM_A metaT
3300009730	58178464	103637	Microbial and viral regulation of community carbon cycling across diverse low-oxygen zones	Marine microbial and viral communities from Louisana Shelf, Gulf of Mexico - GoM_2015_C6C_177_2m
3300003294	18396615	48778	Marine archaeal communities from Monterey Bay, CA, that are ammonia-oxidizing	Ammonia-oxidizing marine microbial communities from Monterey Bay, California, USA - Metatranscriptome C0912_C27A4_35
3300005234	180927753	536315	Marine microbial communities from expanding oxygen minimum zones in the northeastern subarctic Pacific Ocean	Marine microbial communities from expanding oxygen minimum zones in the Saanich Inlet - SI047_100m_RNA
3300005579	67075918	208679	Deep ocean microbial communities from the Global Malaspina Expedition	Marine microbial communities from the Deep Indian Ocean - MP1372
3300010135	101656472	219324	Microbial and viral regulation of community carbon cycling across diverse low-oxygen zones	Marine microbial and viral communities from Louisana Shelf, Gulf of Mexico - GoM_2015_C6C_257_18m
3300006703	79805544	240802	Deep ocean microbial communities from the Global Malaspina Expedition	Marine microbial communities from the Deep Indian Ocean - MP1200
3300008245	26246256	54321	Marine microbial communities from the Southern Atlantic ocean transect to study dissolved organic matter and carbon cycling	Marine microbial communities from the Southern Atlantic ocean - KN S17 NADW_A metaT
3300008179	119958543	268130	Marine microbial communities from the Southern Atlantic ocean transect to study dissolved organic matter and carbon cycling	Marine microbial communities from the Southern Atlantic ocean - KN S17 Surf_A metaT
3300012394	189275177	382982	Microbial and viral regulation of community carbon cycling across diverse low-oxygen zones	Marine microbial and viral communities from Louisana Shelf, Gulf of Mexico - GoM_2015_C6C_201_2m
3300011321	114204208	248932	Marine microbial communities from the Southern Atlantic ocean transect to study dissolved organic matter and carbon cycling	Marine microbial communities from the Southern Atlantic ocean transect to study dissolved organic matter and carbon cycling - KN S12 Bottom_A metaT
3300008193	54179234	108586	Marine microbial communities from the Southern Atlantic ocean transect to study dissolved organic matter and carbon cycling	Marine microbial communities from the Southern Atlantic ocean transect to study dissolved organic matter and carbon cycling - KN S9 DCM_A metaT
3300007331	171438945	461375	Marine microbial communities from the Southern Atlantic ocean transect to study dissolved organic matter and carbon cycling	Marine microbial communities from the Southern Atlantic ocean transect to study dissolved organic matter and carbon cycling - KN S12 DCM_A metaT
3300011318	100572331	226061	Marine microbial communities from the Southern Atlantic ocean transect to study dissolved organic matter and carbon cycling	Marine microbial communities from the Southern Atlantic ocean - KN S19 AAIW_A metaT
3300004960	28699866	95569	Marine microbial communities from expanding oxygen minimum zones in the northeastern subarctic Pacific Ocean	Marine microbial communities from expanding oxygen minimum zones in the Saanich Inlet - SI048_10m_RNA
3300008167	29671419	62570	Marine microbial communities from the Southern Atlantic ocean transect to study dissolved organic matter and carbon cycling	Marine microbial communities from the Southern Atlantic ocean - KN S15 NADW_A metaT
3300003549	10680225	27025	Marine archaeal communities from Monterey Bay, CA, that are ammonia-oxidizing	Ammonia-oxidizing marine microbial communities from Monterey Bay, California, USA - Metatranscriptome CAN11_08_M0_20
3300009728	48627385	90310	Microbial and viral regulation of community carbon cycling across diverse low-oxygen zones	Marine microbial and viral communities from Louisana Shelf, Gulf of Mexico - GoM_2015_C6C_213_2m
3300011309	67273135	158910	Marine microbial communities from the Southern Atlantic ocean transect to study dissolved organic matter and carbon cycling	Marine microbial communities from the Southern Atlantic ocean transect to study dissolved organic matter and carbon cycling - KN S23 Surf_A metaT
3300007608	109540040	333767	Marine microbial communities from the Southern Atlantic ocean transect to study dissolved organic matter and carbon cycling	Marine microbial communities from the Southern Atlantic ocean - KN S19 Surf_B metaT
3300008195	54224025	115809	Marine microbial communities from the Southern Atlantic ocean transect to study dissolved organic matter and carbon cycling	Marine microbial communities from the Southern Atlantic ocean transect to study dissolved organic matter and carbon cycling - KN S12 O2min_A metaT
3300008170	35090499	77541	Marine microbial communities from the Southern Atlantic ocean transect to study dissolved organic matter and carbon cycling	Marine microbial communities from the Southern Atlantic ocean - KN S14 O2min_A metaT
3300011331	163011264	399205	Marine microbial communities from the Southern Atlantic ocean transect to study dissolved organic matter and carbon cycling	Marine microbial communities from the Southern Atlantic ocean - KN S17 Surf_B metaT
3300007591	54411900	188214	Marine microbial communities from the Southern Atlantic ocean transect to study dissolved organic matter and carbon cycling	Marine microbial communities from the Southern Atlantic ocean - KN S15 DCM_B metaT
3300002696	65467345	156301	Marine microbial communities from expanding oxygen minimum zones in the northeastern subarctic Pacific Ocean	Marine microbial communities from expanding oxygen minimum zones in the Saanich Inlet - MetaT SI072_100m_B
3300011300	66400833	147925	Marine microbial communities from the Southern Atlantic ocean transect to study dissolved organic matter and carbon cycling	Marine microbial communities from the Southern Atlantic ocean transect to study dissolved organic matter and carbon cycling - KN S9 DCM_A metaT
3300000368	6797816	22202	Marine microbial communities from Delaware Coast	Marine microbial communities from Delaware Coast, sample from Delaware MO Late spring/early summer
3300007604	91985644	292952	Marine microbial communities from the Southern Atlantic ocean transect to study dissolved organic matter and carbon cycling	Marine microbial communities from the Southern Atlantic ocean - KN S14 DCM1_A metaT
3300003608	5185596	12939	Marine microbial communities from expanding oxygen minimum zones in the northeastern subarctic Pacific Ocean	Marine microbial communities from expanding oxygen minimum zones in the Saanich Inlet - MetaT SI075_100m_A
3300009754	95399140	190981	Microbial and viral regulation of community carbon cycling across diverse low-oxygen zones	Marine microbial and viral communities from Louisana Shelf, Gulf of Mexico - GoM_2015_C6C_198_18m
3300007326	133689909	410085	Marine microbial communities from the Southern Atlantic ocean transect to study dissolved organic matter and carbon cycling	Marine microbial communities from the Southern Atlantic ocean transect to study dissolved organic matter and carbon cycling - KN S7 Surf_A metaT
3300004962	47425718	162042	Marine microbial communities from expanding oxygen minimum zones in the northeastern subarctic Pacific Ocean	Marine microbial communities from expanding oxygen minimum zones in the Saanich Inlet - SI048_100m_RNA
3300007334	190805156	534077	Marine microbial communities from the Southern Atlantic ocean transect to study dissolved organic matter and carbon cycling	Marine microbial communities from the Southern Atlantic ocean transect to study dissolved organic matter and carbon cycling - KN S12 Surf_A metaT
3300003712	6690705	13836	Marine microbial communities from expanding oxygen minimum zones in the northeastern subarctic Pacific Ocean	Marine microbial communities from expanding oxygen minimum zones in the Saanich Inlet - ESP_85LU_5_RNA
3300003304	68612363	156471	Marine microbial communities from expanding oxygen minimum zones in the northeastern subarctic Pacific Ocean	Marine microbial communities from expanding oxygen minimum zones in the Saanich Inlet - MetaT SI075_150m_B
3300011288	33906683	78783	Marine microbial communities from the Southern Atlantic ocean transect to study dissolved organic matter and carbon cycling	Marine microbial communities from the Southern Atlantic ocean - KN S17 NADW_A metaT
3300007341	182997908	509112	Marine microbial communities from the Southern Atlantic ocean transect to study dissolved organic matter and carbon cycling	Marine microbial communities from the Southern Atlantic ocean transect to study dissolved organic matter and carbon cycling - KN S2 Surf_B metaT
3300006391	197969122	564288	Marine microbial communities from the Southern Atlantic ocean transect to study dissolved organic matter and carbon cycling	Marine microbial communities from the Southern Atlantic ocean transect to study dissolved organic matter and carbon cycling - KN S5 DCM_B metaT
3300011315	90374813	214514	Marine microbial communities from the Southern Atlantic ocean transect to study dissolved organic matter and carbon cycling	Marine microbial communities from the Southern Atlantic ocean transect to study dissolved organic matter and carbon cycling - KN S21 Surf_A metaT
3300003683	66886591	166008	Marine archaeal communities from Monterey Bay, CA, that are ammonia-oxidizing	Ammonia-oxidizing marine microbial communities from Monterey Bay, California, USA - Metatranscriptome CAN11_54_BLW_10
3300002670	10894947	27602	Marine microbial communities from expanding oxygen minimum zones in the northeastern subarctic Pacific Ocean	Marine microbial communities from expanding oxygen minimum zones in the Saanich Inlet - MetaT SI074_120m_A
3300002642	1064993	2354	Marine microbial communities from expanding oxygen minimum zones in the northeastern subarctic Pacific Ocean	Marine microbial communities from expanding oxygen minimum zones in the Saanich Inlet - MetaT SI074_135m_B
3300009750	78604195	159771	Microbial and viral regulation of community carbon cycling across diverse low-oxygen zones	Marine microbial and viral communities from Louisana Shelf, Gulf of Mexico - GoM_2015_C6C_206_18m
3300008164	11331437	22522	Deep ocean microbial communities from the Global Malaspina Expedition	Marine microbial communities from the Deep Pacific Ocean - MP1423
3300011303	68585646	152108	Marine microbial communities from the Southern Atlantic ocean transect to study dissolved organic matter and carbon cycling	Marine microbial communities from the Southern Atlantic ocean transect to study dissolved organic matter and carbon cycling - KN S21 DCM_B metaT
3300008187	76895647	154210	Marine microbial communities from the Southern Atlantic ocean transect to study dissolved organic matter and carbon cycling	Marine microbial communities from the Southern Atlantic ocean - KN S15 Bottom_A metaT
3300011286	33499193	70810	Deep ocean microbial communities from the Global Malaspina Expedition	Marine microbial communities from the Deep Atlantic Ocean - MP0200
3300002682	23477755	60148	Marine microbial communities from expanding oxygen minimum zones in the northeastern subarctic Pacific Ocean	Marine microbial communities from expanding oxygen minimum zones in the Saanich Inlet - MetaT SI072_120m_B
3300003153	132350460	337654	Marine microbial communities from deep-sea hydrothermal vent plumes in the Guaymas Basin	Marine microbial communities from deep-sea hydrothermal vent plumes in the Guaymas Basin
3300002693	51827826	111214	Marine microbial communities from expanding oxygen minimum zones in the northeastern subarctic Pacific Ocean	Marine microbial communities from expanding oxygen minimum zones in the Saanich Inlet - MetaT SI072_165m_A
3300006713	96636903	292675	Deep ocean microbial communities from the Global Malaspina Expedition	Marine microbial communities from the Deep Pacific Ocean - MP1786
3300006732	216395083	669148	Marine microbial communities from the Southern Atlantic ocean transect to study dissolved organic matter and carbon cycling	Marine microbial communities from the Southern Atlantic ocean transect to study dissolved organic matter and carbon cycling - KN S2 250_B metaT
3300011298	51472400	124226	Marine microbial communities from the Southern Atlantic ocean transect to study dissolved organic matter and carbon cycling	Marine microbial communities from the Southern Atlantic ocean transect to study dissolved organic matter and carbon cycling - KN S2 DCM_A metaT
3300006729	168077661	509125	Marine microbial communities from the Southern Atlantic ocean transect to study dissolved organic matter and carbon cycling	Marine microbial communities from the Southern Atlantic ocean transect to study dissolved organic matter and carbon cycling - KN S2 250_A metaT
3300008242	53506332	113845	Marine microbial communities from the Southern Atlantic ocean transect to study dissolved organic matter and carbon cycling	Marine microbial communities from the Southern Atlantic ocean transect to study dissolved organic matter and carbon cycling - KN S23 Surf_A metaT
3300003733	29331086	56392	Marine microbial communities from expanding oxygen minimum zones in the northeastern subarctic Pacific Ocean	Marine microbial communities from expanding oxygen minimum zones in the Saanich Inlet - ESP_90LU_22_RNA
3300009721	4426787	10151	Microbial and viral regulation of community carbon cycling across diverse low-oxygen zones	Marine microbial and viral communities from Louisana Shelf, Gulf of Mexico - GoM_2015_C6C_174_18m
3300002775	11120619	24497	Marine microbial communities from expanding oxygen minimum zones in the northeastern subarctic Pacific Ocean	Marine microbial communities from expanding oxygen minimum zones in the Saanich Inlet - MetaT SI074_165m_A
3300007175	52656072	147255	Marine microbial communities from the Southern Atlantic ocean transect to study dissolved organic matter and carbon cycling	Marine microbial communities from the Southern Atlantic ocean transect to study dissolved organic matter and carbon cycling - KN S12 NT20 metaT
3300008200	131387403	260843	Marine microbial communities from the Southern Atlantic ocean transect to study dissolved organic matter and carbon cycling	Marine microbial communities from the Southern Atlantic ocean transect to study dissolved organic matter and carbon cycling - KN S9 250_B metaT
3300004642	121722739	344617	Marine microbial communities from expanding oxygen minimum zones in the northeastern subarctic Pacific Ocean	Marine microbial communities from expanding oxygen minimum zones in the Saanich Inlet - SI047_10m_RNA
3300008240	62007947	126614	Marine microbial communities from the Southern Atlantic ocean transect to study dissolved organic matter and carbon cycling	Marine microbial communities from the Southern Atlantic ocean transect to study dissolved organic matter and carbon cycling - KN S23 DCM_A metaT
3300003292	17817178	41516	Marine archaeal communities from Monterey Bay, CA, that are ammonia-oxidizing	Ammonia-oxidizing marine microbial communities from Monterey Bay, California, USA - Metatranscriptome C0912_C27A4_80
3300008243	65831482	135780	Marine microbial communities from the Southern Atlantic ocean transect to study dissolved organic matter and carbon cycling	Marine microbial communities from the Southern Atlantic ocean - KN S17 Bottom_A metaT
3300011306	67667272	154173	Marine microbial communities from the Southern Atlantic ocean transect to study dissolved organic matter and carbon cycling	Marine microbial communities from the Southern Atlantic ocean transect to study dissolved organic matter and carbon cycling - KN S23 DCM_B metaT
3300009756	121577757	230859	Microbial and viral regulation of community carbon cycling across diverse low-oxygen zones	Marine microbial and viral communities from Louisana Shelf, Gulf of Mexico - GoM_2015_C6C_202_18m
3300006714	107601542	324684	Marine microbial communities from the Southern Atlantic ocean transect to study dissolved organic matter and carbon cycling	Marine microbial communities from the Southern Atlantic ocean transect to study dissolved organic matter and carbon cycling - KN S7 DCM_B metaT
3300011293	44475681	107752	Marine microbial communities from the Southern Atlantic ocean transect to study dissolved organic matter and carbon cycling	Marine microbial communities from the Southern Atlantic ocean - KN S14 O2min_A metaT
3300011308	72581559	156299	Marine microbial communities from the Southern Atlantic ocean transect to study dissolved organic matter and carbon cycling	Marine microbial communities from the Southern Atlantic ocean - KN S18 NT29 metaT
3300008238	35606143	78235	Marine microbial communities from the Southern Atlantic ocean transect to study dissolved organic matter and carbon cycling	Marine microbial communities from the Southern Atlantic ocean - KN S19 250_A metaT
3300008165	104260180	223793	Marine microbial communities from the Southern Atlantic ocean transect to study dissolved organic matter and carbon cycling	Marine microbial communities from the Southern Atlantic ocean transect to study dissolved organic matter and carbon cycling - KN S21 Surf_B metaT
3300011319	108961807	237212	Marine microbial communities from the Southern Atlantic ocean transect to study dissolved organic matter and carbon cycling	Marine microbial communities from the Southern Atlantic ocean transect to study dissolved organic matter and carbon cycling - KN S9 250_A metaT
3300008194	38999714	83955	Marine microbial communities from the Southern Atlantic ocean transect to study dissolved organic matter and carbon cycling	Marine microbial communities from the Southern Atlantic ocean transect to study dissolved organic matter and carbon cycling - KN S2 DCM_A metaT
3300002883	42830487	93239	Marine microbial communities from expanding oxygen minimum zones in the northeastern subarctic Pacific Ocean	Marine microbial communities from expanding oxygen minimum zones in the Saanich Inlet - MetaT SI073_200m_A
3300008762	97039645	204321	Marine microbial communities from the Southern Atlantic ocean transect to study dissolved organic matter and carbon cycling	Marine microbial communities from the Southern Atlantic ocean transect to study dissolved organic matter and carbon cycling - KN S12 250_B metaT
3300007340	148987501	391064	Marine microbial communities from the Southern Atlantic ocean transect to study dissolved organic matter and carbon cycling	Marine microbial communities from the Southern Atlantic ocean transect to study dissolved organic matter and carbon cycling - KN S5 c16 DCM_A metaT
3300002692	41844446	101032	Marine microbial communities from expanding oxygen minimum zones in the northeastern subarctic Pacific Ocean	Marine microbial communities from expanding oxygen minimum zones in the Saanich Inlet - MetaT SI072_10m
3300004595	92326776	255700	Marine microbial communities from expanding oxygen minimum zones in the northeastern subarctic Pacific Ocean	Marine microbial communities from expanding oxygen minimum zones in the Saanich Inlet - ESP_125SG_5_RNA
3300008237	33395987	71734	Marine microbial communities from the Southern Atlantic ocean transect to study dissolved organic matter and carbon cycling	Marine microbial communities from the Southern Atlantic ocean - KN S19 250_B metaT
3300006681	35678407	104523	Deep ocean microbial communities from the Global Malaspina Expedition	Marine microbial communities from the Deep Indian Ocean - MP1139
3300011328	137247266	311288	Marine microbial communities from the Southern Atlantic ocean transect to study dissolved organic matter and carbon cycling	Marine microbial communities from the Southern Atlantic ocean - KN S17 250_B metaT
3300003718	18639623	36019	Marine microbial communities from expanding oxygen minimum zones in the northeastern subarctic Pacific Ocean	Marine microbial communities from expanding oxygen minimum zones in the Saanich Inlet - ESP_116LU_22_RNA
3300003299	28662964	72963	Marine archaeal communities from Monterey Bay, CA, that are ammonia-oxidizing	Ammonia-oxidizing marine microbial communities from Monterey Bay, California, USA - Metatranscriptome C0912_C43A7_35
3300002679	18894811	41056	Marine microbial communities from expanding oxygen minimum zones in the northeastern subarctic Pacific Ocean	Marine microbial communities from expanding oxygen minimum zones in the Saanich Inlet - MetaT SI074_165m_B
3300003713	7844115	15877	Marine microbial communities from expanding oxygen minimum zones in the northeastern subarctic Pacific Ocean	Marine microbial communities from expanding oxygen minimum zones in the Saanich Inlet - ESP_74LU_5_RNA
3300008174	11690684	23178	Marine microbial communities from the Southern Atlantic ocean transect to study dissolved organic matter and carbon cycling	Marine microbial communities from the Southern Atlantic ocean - KN S19 NT30 metaT
3300003694	3233183	8163	Marine microbial communities from expanding oxygen minimum zones in the northeastern subarctic Pacific Ocean	Marine microbial communities from expanding oxygen minimum zones in the Saanich Inlet - MetaT SI075_165m_A
3300004507	58090709	158550	Marine microbial communities from expanding oxygen minimum zones in the northeastern subarctic Pacific Ocean	Marine microbial communities from expanding oxygen minimum zones in the Saanich Inlet - ESP_133SG_5_RNA
3300011320	104528369	238846	Marine microbial communities from the Southern Atlantic ocean transect to study dissolved organic matter and carbon cycling	Marine microbial communities from the Southern Atlantic ocean transect to study dissolved organic matter and carbon cycling - KN S12 250_A metaT
3300002676	15781823	37924	Marine microbial communities from expanding oxygen minimum zones in the northeastern subarctic Pacific Ocean	Marine microbial communities from expanding oxygen minimum zones in the Saanich Inlet - MetaT SI074_135m_A
3300003677	16057799	43708	Marine archaeal communities from Monterey Bay, CA, that are ammonia-oxidizing	Ammonia-oxidizing marine microbial communities from Monterey Bay, California, USA - Metatranscriptome CAN11_66_BLW_10
3300007605	92608742	298704	Marine microbial communities from the Southern Atlantic ocean transect to study dissolved organic matter and carbon cycling	Marine microbial communities from the Southern Atlantic ocean - KN S15 Surf_B metaT
3300008166	20287375	43046	Marine microbial communities from the Southern Atlantic ocean transect to study dissolved organic matter and carbon cycling	Marine microbial communities from the Southern Atlantic ocean - KN S15 AAIW_A metaT
3300011283	19965067	48074	Marine microbial communities from the Southern Atlantic ocean transect to study dissolved organic matter and carbon cycling	Marine microbial communities from the Southern Atlantic ocean - KN S14 170_B metaT
3300011279	16889717	36963	Marine microbial communities from the Southern Atlantic ocean transect to study dissolved organic matter and carbon cycling	Marine microbial communities from the Southern Atlantic ocean - KN S19 NT30 metaT
3300011330	150851431	370142	Marine microbial communities from the Southern Atlantic ocean transect to study dissolved organic matter and carbon cycling	Marine microbial communities from the Southern Atlantic ocean - KN S17 Surf_A metaT
3300008198	115212899	230065	Marine microbial communities from the Southern Atlantic ocean transect to study dissolved organic matter and carbon cycling	Marine microbial communities from the Southern Atlantic ocean transect to study dissolved organic matter and carbon cycling - KN S9 DCM_B metaT
3300011290	38629010	90836	Marine microbial communities from the Southern Atlantic ocean transect to study dissolved organic matter and carbon cycling	Marine microbial communities from the Southern Atlantic ocean - KN S15 NADW_A metaT
3300011312	78002473	178853	Deep ocean microbial communities from the Global Malaspina Expedition	Marine microbial communities from the Deep Pacific Ocean - MP2100
3300006731	208586089	614481	Marine microbial communities from the Southern Atlantic ocean transect to study dissolved organic matter and carbon cycling	Marine microbial communities from the Southern Atlantic ocean transect to study dissolved organic matter and carbon cycling - KN S7 AAIW_A metaT
3300008162	58455409	116909	Marine microbial communities from the Southern Atlantic ocean transect to study dissolved organic matter and carbon cycling	Marine microbial communities from the Southern Atlantic ocean transect to study dissolved organic matter and carbon cycling - KN S21 DCM_A metaT
3300008246	2075902	5028	Marine microbial communities from the Southern Atlantic ocean transect to study dissolved organic matter and carbon cycling	Marine microbial communities from the Southern Atlantic ocean - KN S15 250m_B metaT
3300004636	71916986	199420	Marine microbial communities from expanding oxygen minimum zones in the northeastern subarctic Pacific Ocean	Marine microbial communities from expanding oxygen minimum zones in the Saanich Inlet - SI048_150m_RNA
3300007328	138968278	446857	Marine microbial communities from the Southern Atlantic ocean transect to study dissolved organic matter and carbon cycling	Marine microbial communities from the Southern Atlantic ocean transect to study dissolved organic matter and carbon cycling - KN S5 c16 Surf_A metaT
3300006718	132557595	367702	Deep ocean microbial communities from the Global Malaspina Expedition	Marine microbial communities from the Deep Atlantic Ocean - MP0747
3300004958	25514236	84281	Marine microbial communities from expanding oxygen minimum zones in the northeastern subarctic Pacific Ocean	Marine microbial communities from expanding oxygen minimum zones in the Saanich Inlet - SI047_120m_RNA
3300002689	37962238	82335	Marine microbial communities from expanding oxygen minimum zones in the northeastern subarctic Pacific Ocean	Marine microbial communities from expanding oxygen minimum zones in the Saanich Inlet - MetaT SI072_165m_B
3300011310	70826865	164099	Marine microbial communities from the Southern Atlantic ocean transect to study dissolved organic matter and carbon cycling	Marine microbial communities from the Southern Atlantic ocean transect to study dissolved organic matter and carbon cycling - KN S2 DCM_B metaT
3300008228	65229739	136827	Deep ocean microbial communities from the Global Malaspina Expedition	Marine microbial communities from the Deep Pacific Ocean - MP2100
3300011285	29030342	64590	Marine microbial communities from the Southern Atlantic ocean transect to study dissolved organic matter and carbon cycling	Marine microbial communities from the Southern Atlantic ocean transect to study dissolved organic matter and carbon cycling - KN S23 NT38 metaT
3300007213	104175338	269295	Marine microbial communities from the Southern Atlantic ocean transect to study dissolved organic matter and carbon cycling	Marine microbial communities from the Southern Atlantic ocean transect to study dissolved organic matter and carbon cycling - KN S7 NT10 metaT
3300009747	70415678	130844	Microbial and viral regulation of community carbon cycling across diverse low-oxygen zones	Marine microbial and viral communities from Louisana Shelf, Gulf of Mexico - GoM_2015_C6C_197_2m
3300004954	17168782	59158	Marine microbial communities from expanding oxygen minimum zones in the northeastern subarctic Pacific Ocean	Marine microbial communities from expanding oxygen minimum zones in the Saanich Inlet - SI054_120m_RNA
3300011316	95664870	219308	Marine microbial communities from the Southern Atlantic ocean transect to study dissolved organic matter and carbon cycling	Marine microbial communities from the Southern Atlantic ocean - KN S19 Bottom_A metaT
3300007338	163017186	431433	Marine microbial communities from the Southern Atlantic ocean transect to study dissolved organic matter and carbon cycling	Marine microbial communities from the Southern Atlantic ocean transect to study dissolved organic matter and carbon cycling - KN S5 c16 DCM_B metaT
3300005233	150947012	394769	Marine microbial communities from expanding oxygen minimum zones in the northeastern subarctic Pacific Ocean	Marine microbial communities from expanding oxygen minimum zones in the Saanich Inlet - SI054_135m_RNA
3300011287	28983917	73984	Marine microbial communities from the Southern Atlantic ocean transect to study dissolved organic matter and carbon cycling	Marine microbial communities from the Southern Atlantic ocean - KN S15 O2min_A metaT
3300007332	119364426	364088	Marine microbial communities from the Southern Atlantic ocean transect to study dissolved organic matter and carbon cycling	Marine microbial communities from the Southern Atlantic ocean transect to study dissolved organic matter and carbon cycling - KN S9 Surf_A metaT
3300007612	135174406	441603	Marine microbial communities from the Southern Atlantic ocean transect to study dissolved organic matter and carbon cycling	Marine microbial communities from the Southern Atlantic ocean - KN S19 DCM_A metaT
3300011273	9879757	21951	Deep ocean microbial communities from the Global Malaspina Expedition	Marine microbial communities from the Deep Pacific Ocean - MP1492
3300004637	70477248	202825	Marine microbial communities from expanding oxygen minimum zones in the northeastern subarctic Pacific Ocean	Marine microbial communities from expanding oxygen minimum zones in the Saanich Inlet - SI047_150m_RNA
3300003734	36486380	68955	Marine microbial communities from expanding oxygen minimum zones in the northeastern subarctic Pacific Ocean	Marine microbial communities from expanding oxygen minimum zones in the Saanich Inlet - ESP_153SG_22_RNA
3300011297	48158882	120715	Marine microbial communities from the Southern Atlantic ocean transect to study dissolved organic matter and carbon cycling	Marine microbial communities from the Southern Atlantic ocean transect to study dissolved organic matter and carbon cycling - KN I3 S16 L6_A metaT
3300008189	83302569	170668	Marine microbial communities from the Southern Atlantic ocean transect to study dissolved organic matter and carbon cycling	Marine microbial communities from the Southern Atlantic ocean - KN S19 AAIW_A metaT
3300002666	8916971	21459	Marine microbial communities from expanding oxygen minimum zones in the northeastern subarctic Pacific Ocean	Marine microbial communities from expanding oxygen minimum zones in the Saanich Inlet - MetaT SI074_100m_B
3300009723	13046177	25803	Microbial and viral regulation of community carbon cycling across diverse low-oxygen zones	Marine microbial and viral communities from Louisana Shelf, Gulf of Mexico - GoM_2015_C6C_233_18m
3300003566	34703394	88007	Marine archaeal communities from Monterey Bay, CA, that are ammonia-oxidizing	Ammonia-oxidizing marine microbial communities from Monterey Bay, California, USA - Metatranscriptome CAN11_07_M0_10
3300009724	16488885	34208	Microbial and viral regulation of community carbon cycling across diverse low-oxygen zones	Marine microbial and viral communities from Louisana Shelf, Gulf of Mexico - GoM_2015_C6C_245_18m
3300008761	87295710	183918	Marine microbial communities from the Southern Atlantic ocean transect to study dissolved organic matter and carbon cycling	Marine microbial communities from the Southern Atlantic ocean transect to study dissolved organic matter and carbon cycling - KN S12 250_A metaT
3300011329	154893810	339191	Marine microbial communities from the Southern Atlantic ocean transect to study dissolved organic matter and carbon cycling	Marine microbial communities from the Southern Atlantic ocean transect to study dissolved organic matter and carbon cycling - KN S9 250_B metaT
3300002674	12612865	31498	Marine microbial communities from expanding oxygen minimum zones in the northeastern subarctic Pacific Ocean	Marine microbial communities from expanding oxygen minimum zones in the Saanich Inlet - MetaT SI074_10m
3300009753	106190500	190948	Microbial and viral regulation of community carbon cycling across diverse low-oxygen zones	Marine microbial and viral communities from Louisana Shelf, Gulf of Mexico - GoM_2015_C6C_190_18m
3300011280	17410433	38102	Marine microbial communities from the Southern Atlantic ocean transect to study dissolved organic matter and carbon cycling	Marine microbial communities from the Southern Atlantic ocean transect to study dissolved organic matter and carbon cycling - KN S23 NT37 metaT
3300004627	68210478	193720	Marine microbial communities from expanding oxygen minimum zones in the northeastern subarctic Pacific Ocean	Marine microbial communities from expanding oxygen minimum zones in the Saanich Inlet - SI054_200m_RNA
3300007333	186463135	519124	Marine microbial communities from the Southern Atlantic ocean transect to study dissolved organic matter and carbon cycling	Marine microbial communities from the Southern Atlantic ocean transect to study dissolved organic matter and carbon cycling - KN S12 Surf_B metaT
3300008239	55597181	114941	Marine microbial communities from the Southern Atlantic ocean transect to study dissolved organic matter and carbon cycling	Marine microbial communities from the Southern Atlantic ocean transect to study dissolved organic matter and carbon cycling - KN S23 DCM_B metaT
3300009741	82132957	152599	Microbial and viral regulation of community carbon cycling across diverse low-oxygen zones	Marine microbial and viral communities from Louisana Shelf, Gulf of Mexico - GoM_2015_C6C_193_2m
3300003303	57712327	148394	Marine archaeal communities from Monterey Bay, CA, that are ammonia-oxidizing	Ammonia-oxidizing marine microbial communities from Monterey Bay, California, USA - Metatranscriptome C0912_C33A6_35
3300006693	61988278	187808	Deep ocean microbial communities from the Global Malaspina Expedition	Marine microbial communities from the Deep Atlantic Ocean - MP0437
3300008197	56421701	117696	Marine microbial communities from the Southern Atlantic ocean transect to study dissolved organic matter and carbon cycling	Marine microbial communities from the Southern Atlantic ocean transect to study dissolved organic matter and carbon cycling - KN S2 DCM_B metaT
3300005572	63352589	202215	Deep ocean microbial communities from the Global Malaspina Expedition	Marine microbial communities from the Deep Atlantic Ocean - MP0139
3300008173	21865701	51368	Marine microbial communities from the Southern Atlantic ocean transect to study dissolved organic matter and carbon cycling	Marine microbial communities from the Southern Atlantic ocean - KN S15 O2min_A metaT
3300008190	114220661	237815	Marine microbial communities from the Southern Atlantic ocean transect to study dissolved organic matter and carbon cycling	Marine microbial communities from the Southern Atlantic ocean - KN S17 250_B metaT
3300007594	67542494	210113	Marine microbial communities from the Southern Atlantic ocean transect to study dissolved organic matter and carbon cycling	Marine microbial communities from the Southern Atlantic ocean - KN S14 DCM2_B metaT
3300009718	4140513	8247	Microbial and viral regulation of community carbon cycling across diverse low-oxygen zones	Marine microbial and viral communities from Louisana Shelf, Gulf of Mexico - GoM_2015_C6C_248_2m
3300003302	44775325	118117	Marine archaeal communities from Monterey Bay, CA, that are ammonia-oxidizing	Ammonia-oxidizing marine microbial communities from Monterey Bay, California, USA - Metatranscriptome C0912_C49A8_35
3300008184	28996338	56063	Deep ocean microbial communities from the Global Malaspina Expedition	Marine microbial communities from the Deep Atlantic Ocean - MP0200
3300008244	78258785	162556	Marine microbial communities from the Southern Atlantic ocean transect to study dissolved organic matter and carbon cycling	Marine microbial communities from the Southern Atlantic ocean - KN S19 Bottom_A metaT
3300008169	38232194	81821	Marine microbial communities from the Southern Atlantic ocean transect to study dissolved organic matter and carbon cycling	Marine microbial communities from the Southern Atlantic ocean - KN S17 250_A metaT
3300011277	15631998	36120	Marine microbial communities from the Southern Atlantic ocean transect to study dissolved organic matter and carbon cycling	Marine microbial communities from the Southern Atlantic ocean - KN S14 170_A metaT
3300003149	129385519	189346	Marine microbial communities of a harmful algal bloom from Baltimore Inner Harbor	Marine microbial communities from Baltimore Inner Harbor, Chesapeake Bay - harmful algal bloom
3300006706	86150617	261088	Deep ocean microbial communities from the Global Malaspina Expedition	Marine microbial communities from the Deep Indian Ocean - MP0958
3300008247	36691403	80895	Marine microbial communities from the Southern Atlantic ocean transect to study dissolved organic matter and carbon cycling	Marine microbial communities from the Southern Atlantic ocean - KN S17 O2min_A metaT
3300007336	154271807	402791	Marine microbial communities from the Southern Atlantic ocean transect to study dissolved organic matter and carbon cycling	Marine microbial communities from the Southern Atlantic ocean transect to study dissolved organic matter and carbon cycling - KN S7 DCM_A metaT
3300007601	73988818	229498	Marine microbial communities from the Southern Atlantic ocean transect to study dissolved organic matter and carbon cycling	Marine microbial communities from the Southern Atlantic ocean - KN S14 DCM1_B metaT
3300009735	67934227	127929	Microbial and viral regulation of community carbon cycling across diverse low-oxygen zones	Marine microbial and viral communities from Louisana Shelf, Gulf of Mexico - GoM_2015_C6C_240_2m
3300004638	79800389	221200	Marine microbial communities from expanding oxygen minimum zones in the northeastern subarctic Pacific Ocean	Marine microbial communities from expanding oxygen minimum zones in the Saanich Inlet - SI048_135m_RNA
3300008235	74263497	161331	Marine microbial communities from the Southern Atlantic ocean transect to study dissolved organic matter and carbon cycling	Marine microbial communities from the Southern Atlantic ocean transect to study dissolved organic matter and carbon cycling - KN S21 Surf_A metaT
3300006377	139045320	418009	Marine microbial communities from the Southern Atlantic ocean transect to study dissolved organic matter and carbon cycling	Marine microbial communities from the Southern Atlantic ocean transect to study dissolved organic matter and carbon cycling - KN S5 Surf_A metaT
3300004640	105642249	283196	Marine microbial communities from expanding oxygen minimum zones in the northeastern subarctic Pacific Ocean	Marine microbial communities from expanding oxygen minimum zones in the Saanich Inlet - SI047_135m_RNA
3300003553	20154891	52007	Marine archaeal communities from Monterey Bay, CA, that are ammonia-oxidizing	Ammonia-oxidizing marine microbial communities from Monterey Bay, California, USA - Metatranscriptome CAN11_18_M0_10
3300008177	73233977	157234	Marine microbial communities from the Southern Atlantic ocean transect to study dissolved organic matter and carbon cycling	Marine microbial communities from the Southern Atlantic ocean - KN S17 DCM_B metaT
3300007329	162697945	503130	Marine microbial communities from the Southern Atlantic ocean transect to study dissolved organic matter and carbon cycling	Marine microbial communities from the Southern Atlantic ocean transect to study dissolved organic matter and carbon cycling - KN S5 c16 Surf_B metaT
3300007599	69872789	228333	Marine microbial communities from the Southern Atlantic ocean transect to study dissolved organic matter and carbon cycling	Marine microbial communities from the Southern Atlantic ocean - KN S15 DCM_A metaT
3300008229	103893590	213353	Marine microbial communities from the Southern Atlantic ocean transect to study dissolved organic matter and carbon cycling	Marine microbial communities from the Southern Atlantic ocean - KN S19 NADW_A metaT
3300007217	100535059	301769	Marine microbial communities from the Southern Atlantic ocean transect to study dissolved organic matter and carbon cycling	Marine microbial communities from the Southern Atlantic ocean transect to study dissolved organic matter and carbon cycling - KN S10 NT17 metaT
3300011284	26643158	63306	Marine microbial communities from the Southern Atlantic ocean transect to study dissolved organic matter and carbon cycling	Marine microbial communities from the Southern Atlantic ocean - KN S15 AAIW_A metaT
3300002684	30955407	65687	Marine microbial communities from expanding oxygen minimum zones in the northeastern subarctic Pacific Ocean	Marine microbial communities from expanding oxygen minimum zones in the Saanich Inlet - MetaT SI075_200m_B
3300003714	8238042	16750	Marine microbial communities from expanding oxygen minimum zones in the northeastern subarctic Pacific Ocean	Marine microbial communities from expanding oxygen minimum zones in the Saanich Inlet - ESP_59LU_5_RNA
3300004957	14231436	49817	Marine microbial communities from expanding oxygen minimum zones in the northeastern subarctic Pacific Ocean	Marine microbial communities from expanding oxygen minimum zones in the Saanich Inlet - SI054_10m_RNA
3300002880	33143928	72585	Marine microbial communities from expanding oxygen minimum zones in the northeastern subarctic Pacific Ocean	Marine microbial communities from expanding oxygen minimum zones in the Saanich Inlet - MetaT SI074_150m_B
3300009748	74908265	149111	Microbial and viral regulation of community carbon cycling across diverse low-oxygen zones	Marine microbial and viral communities from Louisana Shelf, Gulf of Mexico - GoM_2015_C6C_210_18m
3300011302	64401218	150686	Marine microbial communities from the Southern Atlantic ocean transect to study dissolved organic matter and carbon cycling	Marine microbial communities from the Southern Atlantic ocean transect to study dissolved organic matter and carbon cycling - KN S23 Surf_B metaT
3300002877	29310684	67142	Marine microbial communities from expanding oxygen minimum zones in the northeastern subarctic Pacific Ocean	Marine microbial communities from expanding oxygen minimum zones in the Saanich Inlet - MetaT SI072_200m_B
3300002665	9352841	19904	Marine microbial communities from expanding oxygen minimum zones in the northeastern subarctic Pacific Ocean	Marine microbial communities from expanding oxygen minimum zones in the Saanich Inlet - MetaT SI074_200m_A
3300002685	28981149	66797	Marine microbial communities from expanding oxygen minimum zones in the northeastern subarctic Pacific Ocean	Marine microbial communities from expanding oxygen minimum zones in the Saanich Inlet - MetaT SI072_200m_A
3300003682	63261746	159221	Marine archaeal communities from Monterey Bay, CA, that are ammonia-oxidizing	Ammonia-oxidizing marine microbial communities from Monterey Bay, California, USA - Metatranscriptome CAN11_03_M0_10
3300010129	86382663	194212	Microbial and viral regulation of community carbon cycling across diverse low-oxygen zones	Marine microbial and viral communities from Louisana Shelf, Gulf of Mexico - GoM_2015_C6C_237_18m
3300007613	152253630	463206	Marine microbial communities from the Southern Atlantic ocean transect to study dissolved organic matter and carbon cycling	Marine microbial communities from the Southern Atlantic ocean - KN S19 Surf_A metaT
3300002644	2230905	5339	Marine microbial communities from expanding oxygen minimum zones in the northeastern subarctic Pacific Ocean	Marine microbial communities from expanding oxygen minimum zones in the Saanich Inlet - MetaT SI074_200m_B
3300008185	15339574	33185	Marine microbial communities from the Southern Atlantic ocean transect to study dissolved organic matter and carbon cycling	Marine microbial communities from the Southern Atlantic ocean - KN S14 170_B metaT
3300011296	49645941	118260	Marine microbial communities from the Southern Atlantic ocean transect to study dissolved organic matter and carbon cycling	Marine microbial communities from the Southern Atlantic ocean - KN S17 250_A metaT
3300004975	134308579	415548	Marine microbial communities from expanding oxygen minimum zones in the northeastern subarctic Pacific Ocean	Marine microbial communities from expanding oxygen minimum zones in the Saanich Inlet - SI054_100m_RNA
3300011274	2672901	6890	Marine microbial communities from the Southern Atlantic ocean transect to study dissolved organic matter and carbon cycling	Marine microbial communities from the Southern Atlantic ocean - KN S15 250m_B metaT
3300002878	30883810	67332	Marine microbial communities from expanding oxygen minimum zones in the northeastern subarctic Pacific Ocean	Marine microbial communities from expanding oxygen minimum zones in the Saanich Inlet - MetaT SI074_150m_A
3300011325	132599237	290073	Marine microbial communities from the Southern Atlantic ocean transect to study dissolved organic matter and carbon cycling	Marine microbial communities from the Southern Atlantic ocean transect to study dissolved organic matter and carbon cycling - KN S9 DCM_B metaT
3300011311	74979884	168550	Marine microbial communities from the Southern Atlantic ocean transect to study dissolved organic matter and carbon cycling	Marine microbial communities from the Southern Atlantic ocean transect to study dissolved organic matter and carbon cycling - KN S23 DCM_A metaT
3300011317	94533503	226030	Marine microbial communities from the Southern Atlantic ocean transect to study dissolved organic matter and carbon cycling	Marine microbial communities from the Southern Atlantic ocean - KN S17 DCM_B metaT
3300002691	39179566	99332	Marine microbial communities from expanding oxygen minimum zones in the northeastern subarctic Pacific Ocean	Marine microbial communities from expanding oxygen minimum zones in the Saanich Inlet - MetaT SI072_135m_A
