# Supplementary material for: Adaptations of Alteromonas sp. 76-1 to Polysaccharide Degradation: A CAZyme Plasmid for Ulvan Degradation and Two Alginolytic Systems
Source: Front Microbiol. 2019 Mar 18;10:504. doi: 10.3389/fmicb.2019.00504 (PMC6431674; doi:10.3389/fmicb.2019.00504)
Supplement: TABLE S4 — Hydrolysis of AZO-CL polymers by Alteromonas sp. 76-1 and proposedly involved genes. [file Table_4.XLSX]

## Sheet: Table S4_AZO-CL hydrolysis
				Predictions (dbCan2)
AZO-CL substrate	Hydrolysis	Candidate genes	Annotation	HMMER	Hotpep	Diamond	Signal peptide	KEGG number
Amylose	yes	alt76_02136	Cyclomaltodextrin glucanotransferase	GH13_2	GH13	nd	yes
Pullulan	yes	alt76_02137	putative transporter
		alt76_02138	Beta/alpha-amylase	GH13	GH13	GH13	no
		alt76_02139	Alpha-amylase	GH13_38	GH13_38	GH13	no
		alt76_02143	Pullulanase	GH13_13/CBM41	GH13/CBM41/CBM48	GH13/CBM41/CBM48	no
		alt76_02144	TonB-dependent receptor
		alt76_02673	Alpha-amylase amyB	GH13	GH13	nd	no
Xylan	yes	alt76_00800	D-xylose transporter					K08139
Arabinoxylan	yes	alt76_00801	Xylose regulatory protein					K02529
		alt76_00802	Xylulose kinase xylA					K00854
		alt76_00803	Xylose isomerase xylB					K01805
		alt76_00804	Endoglucanase D	GH9	GH9	GH9	no	K01179
		alt76_00805	Regulator MelR
		alt76_00806	Tryptophan halogenase RebH
		alt76_00807	TonB-dependent receptor
		alt76_00808	1,4-beta-xylosidase	GH3	GH3	GH3	no	K15920
Barley-b-glucan	yes	alt76_03848	Endo-1,3-beta-glucosidase	GH16	GH16	GH16/CBM4	yes
Pachyman	yes
Casein	yes	various (98 predicted by MEROPS)
Alpha-cellulose	no
Arabinan	no
Cellulose (Avicel)	no
Cellulose (HE)	no
Chitosan	no
Dextran	no
Galactan	no
Galactomannan	no
Gelatin	no
Pectin	no
Rhamnogalactorunan	no
nd: not detected
